# Supplementary material for: Influence of the Application Time of Silane for the Bonding Performance between Feldspar or Lithium Disilicate Ceramics and Luting Resin Composites
Source: J Funct Biomater. 2023 Apr 19;14(4):231. doi: 10.3390/jfb14040231 (PMC10143910; doi:10.3390/jfb14040231)
Supplement: Supplementary file 1 [file jfb-14-00231-s001.zip]

Archive with 1 entries (1 files):
- jfb-2295908-SI.pdf
